# Supplementary material for: Reappraisal of a historical porfimer sodium photodynamic therapy study for vascular restenosis: Efficacy, high procedural mortality, and methodological insights from a rabbit balloon-injury model
Source: PLoS One. 2026 Jun 22;21(6):e0350675. doi: 10.1371/journal.pone.0350675 (PMC13286160; doi:10.1371/journal.pone.0350675)
Supplement: S1 File — Complete raw dataset of intima-media ratio (IMR) measurements for all arteries included in the final analysis (Rabbits C, D, and E), including PDT-treated and contralateral control arteries. Data are provided in English and include all morphometric measurements used for statistical analysis. (XLSX) [file pone.0350675.s001.xlsx]

## Sheet: RAW
Sample	PDT	IMR	animal
C-PDT1	1	0.128338	C		Rcmdr> t.test(IMR ~ PDT, alternative = "two.sided", conf.level = .95, var.equal =
C-PDT2	1	0.280177	C		Rcmdr+ FALSE, data = X20250915_summary)
C-PDT3	1	0.376814	C
D-PDT1	1	0.297632	D		Welch Two Sample t-test
D-PDT2	1	0.290608	D
D-PDT3	1	0.338376	D		data: IMR by PDT
E-PDT1	1	0.242295	E		t = 7.2867, df = 8.2723, p-value = 0.00007167
E-PDT2	1	0.338033	E		alternative hypothesis: true difference in means between group 0 and group 1 is not equal to 0
E-PDT3	1	0.322324	E		95 percent confidence interval:
C-control1	0	2.39439	C		0.929881 1.783771
C-control2	0	1.98709	C		sample estimates:
C-control3	0	2.55848	C		mean in group 0 mean in group 1
D-control1	0	1.57513	D		1.6473367 0.2905108
D-control2	0	1.32682	D
D-control3	0	1.04109	D
E-control 1	0	1.57513	E
E-control 2	0	1.32682	E
E-control 3	0	1.04109	E		wilcox.test(IMR ~ PDT, alternative="two.sided", data=X20250915_summary)
					Wilcoxon rank sum test with continuity correction
					data: IMR by PDT
					W = 81, p-value = 0.0004038
					alternative hypothesis: true location shift is not equal to 0
					RcmdrMsg: [6] 警訊: Warning in wilcox.test.default(x = DATA[[1L]], y =
					RcmdrMsg+ DATA[[2L]], ...) :
					RcmdrMsg+ can not figure out p

## Sheet: c-pdt
	Area	Mean	Min	Max	Angle	Length	IMR
1	77	136.382	125.333	151.983	-25.56	76.485
2	597	136.167	90.606	152.095	-16.975	595.966	0.128338
3	153	135.578	121.587	146.333	-32.125	152.322
4	545	136.058	95.373	157.44	-19.335	543.663	0.280177
5	199	133.348	112.576	142.986	-10.46	198.295
6	527	135.783	100.332	150.854	-9.516	526.241	0.376814

## Sheet: c-control 
	Area	Mean	Min	Max	Angle	Length
1	1701	133.747	79.336	159.528	9.346	1699.56
2	711	131.163	87.932	156.202	8.507	709.809	2.39439
3	1635	131.881	83.24	158.954	10.897	1634.47
4	824	132.042	83.939	153.92	2.09	822.547	1.98709
5	1698	135.964	101.031	163.333	13.078	1697.02
6	664	137.526	117.037	160.389	5.711	663.292	2.55848

## Sheet: d-PDT 
	Area	Mean	Min	Max	Angle	Length
1	169	138.204	111.926	154.125	-11.31	168.268
2	566	140.248	110.404	158.571	-13.815	565.355	0.297632
3	129	139.712	114.967	151.943	-10.784	128.265
4	442	136.494	83.889	160.69	-16.587	441.367	0.290608
5	142	141.459	134.002	155.037	168.93	140.616
6	417	141.15	101.168	154.727	-17.65	415.562	0.338376

## Sheet: d-control 
	Area	Mean	Min	Max	Angle	Length
1	720	160.319	139.667	172.918	68.465	719.206
2	458	160.611	140.363	172.655	65.961	456.602	1.57513
3	705	157.021	121.705	173.835	72.646	704.048
4	532	163.062	145.988	173.667	66.334	530.627	1.32682
5	622	155.423	121.548	170.703	29.539	620.674
6	597	156.282	141.94	170.017	28.887	596.178	1.04109

## Sheet: E-PDT
	Area	Mean	Min	Max	Angle	Length
1	110	149.307	91.309	164.878	-69.075	109.202
2	452	144.835	105.796	166.54	-67.703	450.699	0.242295
3	134	129.161	76.307	162.967	71.565	132.816
4	394	139.269	110.944	157	-104.142	392.908	0.338033
5	97	144.707	108.917	164	104.47	96.047
6	299	143.43	113.374	166.534	106.975	297.983	0.322324

## Sheet: e-control 
	Area	Mean	Min	Max	Angle	Length
1	720	160.319	139.667	172.918	68.465	719.206
2	458	160.611	140.363	172.655	65.961	456.602	1.57513
3	705	157.021	121.705	173.835	72.646	704.048
4	532	163.062	145.988	173.667	66.334	530.627	1.32682
5	622	155.423	121.548	170.703	29.539	620.674
6	597	156.282	141.94	170.017	28.887	596.178	1.04109

## Sheet: Figure and summary 
Label	all - PDT	Sum - IMR
C	3	7.72528
C-control1	0	2.39439
C-control2	0	1.98709
C-control3	0	2.55848
C-PDT1	1	0.128338
C-PDT2	1	0.280177
C-PDT3	1	0.376814
D	3	4.86965
D-control1	0	1.57513
D-control2	0	1.32682
D-control3	0	1.04109
D-PDT1	1	0.297632
D-PDT2	1	0.290608
D-PDT3	1	0.338376
E	3	4.84569
E-control 1	0	1.57513
E-control 2	0	1.32682
E-control 3	0	1.04109
E-PDT1	1	0.242295
E-PDT2	1	0.338033
E-PDT3	1	0.322324
Sum	9	17.4406
